# Supplementary material for: A SNP-based capture and clustering workflow to assess donor-derived cell-free DNA in transplantation
Source: PLoS One. 2026 Feb 2;21(2):e0342082. doi: 10.1371/journal.pone.0342082 (PMC12863547; doi:10.1371/journal.pone.0342082)
Supplement: S1 Table — (XLSX) [file pone.0342082.s002.xlsx]

## Sheet: Sheet1
	SNP
	rs34284135
	rs11587314
	rs9308448
	rs3765425
	rs56262061
	rs10915113
	rs67075306
	rs7373
	rs1498936
	rs12046571
	rs6577280
	rs10923704
	rs2185217
	rs10489209
	rs10798302
	rs12726693
	rs2760043
	rs1923949
	rs7547344
	rs28570494
	rs6540648
	rs1195472
	rs10735511
	rs1442462
	rs12133899
	rs11590521
	rs4535075
	rs6712132
	rs427375
	rs6719952
	rs17030206
	rs35562627
	rs58725320
	rs935374
	rs4971689
	rs4854436
	rs1374736
	rs10195061
	rs7592087
	rs17007715
	rs61002135
	rs1897419
	rs62164250
	rs732227
	rs2024128
	rs17607736
	rs2437889
	rs1554872
	rs7582209
	rs9288349
	rs3770990
	rs2176651
	rs74854753
	rs1123956
	rs1596153
	rs1435351
	rs7624577
	rs1870702
	rs17033963
	rs6599219
	rs7618346
	rs6788459
	rs6792935
	rs2035653
	rs12490126
	rs1495451
	rs4414783
	rs7645365
	rs58825206
	rs4476546
	rs4610200
	rs13100771
	rs6439104
	rs8177247
	rs3924290
	rs3772637
	rs9871507
	rs1527797
	rs6776509
	rs1184856
	rs9854298
	rs35362500
	rs4686646
	rs1679594
	rs480450
	rs1476880
	rs72622769
	rs421631
	rs9685080
	rs11731787
	rs34356249
	rs4478161
	rs6827165
	rs12505676
	rs7668528
	rs1880719
	rs11942285
	rs2522454
	rs28626059
	rs4512011
	rs1425533
	rs17032189
	rs17070900
	rs955205
	rs27863
	rs1651352
	rs3797580
	rs34627906
	rs2731818
	rs6874179
	rs28375332
	rs1347355
	rs7747758
	rs7774948
	rs11753185
	rs2146463
	rs2072849
	rs987842
	rs777652
	rs4707930
	rs1021369
	rs332954
	rs164290
	rs2031299
	rs12209913
	rs9480071
	rs595911
	rs807908
	rs4722532
	rs10226582
	rs160357
	rs1031346
	rs6462579
	rs11766683
	rs2894771
	rs10256078
	rs1525505
	rs1450836
	rs1548460
	rs503874
	rs6970436
	rs2113428
	rs2373414
	rs1723676
	rs7005584
	rs13251523
	rs11776427
	rs1564480
	rs7829813
	rs35359294
	rs16887551
	rs13248554
	rs73298391
	rs10448040
	rs5011671
	rs17717161
	rs17769517
	rs4735108
	rs8180959
	rs16894666
	rs3936152
	rs1401600
	rs10091418
	rs10976808
	rs34542037
	rs10120675
	rs10120670
	rs11142075
	rs3015224
	rs540014
	rs11141848
	rs3794486
	rs7021585
	rs72756239
	rs911604
	rs10904028
	rs729333
	rs3824642
	rs7897812
	rs6602141
	rs2480338
	rs538155
	rs2172659
	rs3901394
	rs7901713
	rs7916612
	rs10822186
	rs10997403
	rs1245576
	rs1247492
	rs68092325
	rs756244
	rs878177
	rs2862603
	rs2154062
	rs11599236
	rs1472340
	rs2901044
	rs9418742
	rs3824951
	rs7114906
	rs1810042
	rs11025673
	rs4922950
	rs10769255
	rs1390674
	rs60654869
	rs1792154
	rs533330
	rs504010
	rs474289
	rs10734173
	rs7952497
	rs10893655
	rs3133882
	rs11051950
	rs55971010
	rs11104727
	rs7298489
	rs12818972
	rs9552684
	rs7338599
	rs11843701
	rs956574
	rs57797668
	rs1326082
	rs959339
	rs1729748
	rs9634445
	rs7987907
	rs4771388
	rs9300759
	rs971746
	rs8003134
	rs11621822
	rs8020479
	rs17127430
	rs17715699
	rs2354898
	rs717059
	rs12588879
	rs7160451
	rs4899867
	rs12897379
	rs34785484
	rs7162050
	rs4296214
	rs2060369
	rs4278689
	rs690944
	rs2246944
	rs12437976
	rs10163178
	rs1906779
	rs11636750
	rs2430833
	rs16942034
	rs77905606
	rs12443395
	rs16843
	rs4780793
	rs7190235
	rs6497435
	rs2129249
	rs12446037
	rs9934214
	rs1559348
	rs2062900
	rs238237
	rs314256
	rs9891411
	rs4306567
	rs58388003
	rs11871606
	rs2769585
	rs4968408
	rs12150098
	rs4789211
	rs9947737
	rs650593
	rs2061692
	rs9955054
	rs10432180
	rs1367836
	rs9949988
	rs6566765
	rs7255217
	rs4805270
	rs4815322
	rs2076643
	rs12479958
	rs6082560
	rs2026851
	rs2824563
	rs2826135
	rs2831995
	rs9978145
	rs875557
	rs28533249
	rs5770406
